# Supplementary material for: Genome-Wide Screening of the MYB Genes in Coptis chinensis and Their Roles in Growth, Development, and Heavy Metal Resistance
Source: Genes (Basel). 2025 Apr 23;16(5):476. doi: 10.3390/genes16050476 (PMC12111318; doi:10.3390/genes16050476)
Supplement: Supplementary file 1 [file genes-16-00476-s001.zip]

Archive with 2 entries (2 files):
- Figure S1.tif
- genes-3549372-supplementary.xlsx
