# Supplementary material for: Genome-Wide Screening of the MYB Genes in Coptis chinensis and Their Roles in Growth, Development, and Heavy Metal Resistance
Source: Genes (Basel). 2025 Apr 23;16(5):476. doi: 10.3390/genes16050476 (PMC12111318; doi:10.3390/genes16050476)
Supplement: Supplementary file 1 [file genes-16-00476-s001.zip › genes-3549372-supplementary.xlsx]

## Sheet: Supplementary Table S1
Table S1 qRT-PCR Primers for CcMYB genes
CcMYB1-F	AAGCAGGTTTGCAGAGGTGT
CcMYB1-R	CAGCAATTTGAGCCCACCTG
CcMYB4-F	GGTCGTTGGTATGAATGGCTTG
CcMYB4-R	GAGTCCGGCCAATGATAGGAG
CcMYB21--F	GCACCGGTTACCAGGAAAGA
CcMYB21--R	CTGCTCTCCTCTCCCGTACT
CcMYB28--F	GACAAGGACACCCCTGATCG
CcMYB28--R	GGGGAAGGGAACATGTCCAG
CcMYB46-F	TGTAGTGAACTTTCCGCGCT
CcMYB46-R	AGATGTCGCACCTATTGCCC
CcMYB89-F	GTGCCTTGGACCGAAGAAGA
CcMYB89-R	TGAAATGCTTTTGGGCGTGG
CcMYB101-F	AGAGGACCATGGACACCAGA
CcMYB101-R	GGTGCAATTTGTCCACGCTT
CcMYB105-F	CGTTGGGACTCCATAGCCAG
CcMYB105-R	ACTTGTTGCCCCATCGTTCT
CcMYB110-F	TGATGGTCGGAGGAAGGAGT
CcMYB110-R	CGACGGGTACACATGGTTGA

## Sheet: Supplementary Table S2
Table S2 Statistical Analysis of the physicochemical properties of CcMYBs
Gene ID	Sequence ID	Number of Amino Acid	Molecular Weight	Theoretical pI	Instability Index	Aliphatic Index	Grand Average of Hydropathicity	Subcellular location
CcMYB1	rna-gnl|WGS:JADFTS|Cch00000281-RA	78	8803.42	5.8	25.79	123.72	0.379	cyto
CcMYB2	rna-gnl|WGS:JADFTS|Cch00000570-RA	226	26281.5	8.62	49.12	71.19	-0.798	nucl
CcMYB3	rna-gnl|WGS:JADFTS|Cch00000626-RA	299	34018.8	8.76	57.41	65.89	-0.703	nucl
CcMYB4	rna-gnl|WGS:JADFTS|Cch00000655-RA	416	45101.1	8.61	49.06	61.39	-0.628	chlo
CcMYB5	rna-gnl|WGS:JADFTS|Cch00000680-RA	231	26965.5	8.57	64.76	66.19	-0.849	nucl
CcMYB6	rna-gnl|WGS:JADFTS|Cch00000874-RA	1940	214236	6.03	54.2	70.29	-0.597	nucl
CcMYB7	rna-gnl|WGS:JADFTS|Cch00001062-RA	256	28764.4	8.45	59.86	73.05	-0.571	nucl
CcMYB8	rna-gnl|WGS:JADFTS|Cch00001480-RA	321	35732.8	8.06	56.81	57.2	-0.678	nucl
CcMYB9	rna-gnl|WGS:JADFTS|Cch00001733-RA	346	39420	9.36	53.19	58.03	-0.776	nucl
CcMYB10	rna-gnl|WGS:JADFTS|Cch00002758-RA	404	44944.2	4.92	62.94	70.45	-0.665	nucl
CcMYB11	rna-gnl|WGS:JADFTS|Cch00002787-RA	407	45004	4.98	61.28	67.05	-0.747	nucl
CcMYB12	rna-gnl|WGS:JADFTS|Cch00004171-RA	414	46609.4	7.51	49.5	70.24	-0.705	nucl
CcMYB13	rna-gnl|WGS:JADFTS|Cch00004230-RA	456	51007.5	5.98	50.75	47.11	-0.882	nucl
CcMYB14	rna-gnl|WGS:JADFTS|Cch00005015-RA	348	38679.5	6.12	42.56	84.68	-0.49	nucl
CcMYB15	rna-gnl|WGS:JADFTS|Cch00005017-RA	357	39622.4	9.03	66.78	57.93	-0.8	nucl
CcMYB16	rna-gnl|WGS:JADFTS|Cch00005046-RA	382	42649.6	6.18	56.08	59.5	-0.754	nucl
CcMYB17	rna-gnl|WGS:JADFTS|Cch00005109-RA	301	33067.4	8.82	52.79	72.52	-0.473	chlo
CcMYB18	rna-gnl|WGS:JADFTS|Cch00005386-RA	357	41017.8	9.47	61.51	70.25	-0.908	nucl
CcMYB19	rna-gnl|WGS:JADFTS|Cch00005576-RA	470	52622.7	5.26	52.6	68.6	-0.607	nucl
CcMYB20	rna-gnl|WGS:JADFTS|Cch00006045-RA	255	28710.6	8.56	61.22	73.06	-0.648	nucl
CcMYB21	rna-gnl|WGS:JADFTS|Cch00006141-RA	126	14285.3	9.8	65.39	63.49	-0.79	nucl
CcMYB22	rna-gnl|WGS:JADFTS|Cch00006325-RA	302	34073.1	8.55	51.11	74.54	-0.508	nucl
CcMYB23	rna-gnl|WGS:JADFTS|Cch00006410-RA	243	28228.6	6.97	65.89	61.4	-0.935	nucl
CcMYB24	rna-gnl|WGS:JADFTS|Cch00007294-RA	217	24606.3	6.31	55.95	63.32	-0.772	nucl
CcMYB25	rna-gnl|WGS:JADFTS|Cch00007372-RA	102	12315.9	9.73	69.32	55.49	-1.013	nucl
CcMYB26	rna-gnl|WGS:JADFTS|Cch00007889-RA	302	34137.7	6.97	58.75	58.77	-0.803	nucl
CcMYB27	rna-gnl|WGS:JADFTS|Cch00007932-RA	449	50846.2	6.17	48.77	64.74	-0.693	nucl
CcMYB28	rna-gnl|WGS:JADFTS|Cch00008038-RA	93	10969.9	10	30.54	82.9	-0.631	nucl
CcMYB29	rna-gnl|WGS:JADFTS|Cch00009075-RA	401	44209.1	6.68	54.58	73.89	-0.463	nucl
CcMYB30	rna-gnl|WGS:JADFTS|Cch00009371-RA	117	12927.1	9.98	31.13	107.52	-0.056	nucl
CcMYB31	rna-gnl|WGS:JADFTS|Cch00010020-RA	313	34077.5	9.12	55.62	76.65	-0.439	nucl
CcMYB32	rna-gnl|WGS:JADFTS|Cch00010367-RA	93	10771.1	9.47	77.94	70.22	-0.945	cyto
CcMYB33	rna-gnl|WGS:JADFTS|Cch00010701-RA	271	30616.2	5.69	53.55	64.1	-0.721	nucl
CcMYB34	rna-gnl|WGS:JADFTS|Cch00010711-RA	1072	120903	5.12	52.25	74.1	-0.826	nucl
CcMYB35	rna-gnl|WGS:JADFTS|Cch00011267-RA	216	24141.1	10.08	31.79	69.21	-0.55	nucl
CcMYB36	rna-gnl|WGS:JADFTS|Cch00011651-RA	294	33023	7.74	48.91	57.38	-0.725	nucl
CcMYB37	rna-gnl|WGS:JADFTS|Cch00011982-RA	296	31838.2	6.87	50.33	58.61	-0.668	nucl
CcMYB38	rna-gnl|WGS:JADFTS|Cch00012281-RA	256	28913.4	8.38	55.68	75.82	-0.798	nucl
CcMYB39	rna-gnl|WGS:JADFTS|Cch00012477-RA	307	35160.2	5.93	63.34	65.15	-0.792	cyto
CcMYB40	rna-gnl|WGS:JADFTS|Cch00012478-RA	596	66337.9	5.99	56.72	79.14	-0.488	nucl
CcMYB41	rna-gnl|WGS:JADFTS|Cch00012479-RA	763	84872.3	6.57	71.64	67.73	-0.659	nucl
CcMYB42	rna-gnl|WGS:JADFTS|Cch00012835-RA	564	62794.2	5.8	53.87	64.68	-0.688	nucl
CcMYB43	rna-gnl|WGS:JADFTS|Cch00013067-RA	286	32403.9	6.12	68.07	76.71	-0.514	cyto
CcMYB44	rna-gnl|WGS:JADFTS|Cch00013114-RA	446	49700.8	6.34	58.88	59.08	-0.775	nucl
CcMYB45	rna-gnl|WGS:JADFTS|Cch00013148-RA	337	36635.8	9.36	41.37	62.76	-0.509	nucl
CcMYB46	rna-gnl|WGS:JADFTS|Cch00013149-RA	236	28057.1	9.36	50.92	72.75	-0.917	nucl
CcMYB47	rna-gnl|WGS:JADFTS|Cch00013243-RA	369	41386.3	6.27	48.38	69.57	-0.675	nucl
CcMYB48	rna-gnl|WGS:JADFTS|Cch00013886-RA	299	34184.4	5.58	49.94	67.19	-0.583	nucl
CcMYB49	rna-gnl|WGS:JADFTS|Cch00014233-RA	319	36776.2	6.48	48.17	64.2	-0.88	nucl
CcMYB50	rna-gnl|WGS:JADFTS|Cch00014518-RA	317	35413.6	7.53	41.59	61.55	-0.662	nucl
CcMYB51	rna-gnl|WGS:JADFTS|Cch00014745-RA	229	25984.8	5.8	71.02	61.7	-0.778	nucl
CcMYB52	rna-gnl|WGS:JADFTS|Cch00015184-RA	295	33780.4	9.35	48.18	54.85	-0.894	nucl
CcMYB53	rna-gnl|WGS:JADFTS|Cch00015617-RA	332	36949.5	6.3	46.49	72.59	-0.511	nucl
CcMYB54	rna-gnl|WGS:JADFTS|Cch00016655-RA	165	18613.4	10.18	55.6	71.52	-0.76	nucl
CcMYB55	rna-gnl|WGS:JADFTS|Cch00017753-RA	490	55643.4	6.09	51	74.65	-0.731	nucl
CcMYB56	rna-gnl|WGS:JADFTS|Cch00018057-RA	92	10260.8	7.97	49.96	73.15	-0.465	nucl
CcMYB57	rna-gnl|WGS:JADFTS|Cch00018206-RA	266	29221.3	9.09	64.61	59.77	-0.72	nucl
CcMYB58	rna-gnl|WGS:JADFTS|Cch00018315-RA	321	35673.1	8.59	59.2	91.71	-0.26	nucl
CcMYB59	rna-gnl|WGS:JADFTS|Cch00018327-RA	341	38564.3	6.8	49.61	68.97	-0.779	nucl
CcMYB60	rna-gnl|WGS:JADFTS|Cch00018366-RA	88	10560.9	5.42	47.2	63.18	-0.934	nucl
CcMYB61	rna-gnl|WGS:JADFTS|Cch00018456-RA	236	27926.3	8.86	67.97	63.26	-1.014	nucl
CcMYB62	rna-gnl|WGS:JADFTS|Cch00018701-RA	75	8533.66	8.71	30.94	71.47	-0.723	cyto
CcMYB63	rna-gnl|WGS:JADFTS|Cch00018773-RA	79	9609.95	9.43	59.24	61.65	-0.735	chlo
CcMYB64	rna-gnl|WGS:JADFTS|Cch00018789-RA	94	11127.1	9.66	50.72	80.96	-0.851	nucl
CcMYB65	rna-gnl|WGS:JADFTS|Cch00019006-RA	303	34510.7	9.25	43.46	56.3	-0.873	nucl
CcMYB66	rna-gnl|WGS:JADFTS|Cch00019391-RA	245	28619.2	9.47	49.72	71.67	-0.855	nucl
CcMYB67	rna-gnl|WGS:JADFTS|Cch00019811-RA	92	10965.6	5.86	35.4	84.67	-0.697	cyto
CcMYB68	rna-gnl|WGS:JADFTS|Cch00019985-RA	291	33362.6	5.95	57.35	76.05	-0.577	nucl
CcMYB69	rna-gnl|WGS:JADFTS|Cch00020004-RA	341	37651.1	6.42	38.68	63.49	-0.707	nucl
CcMYB70	rna-gnl|WGS:JADFTS|Cch00020095-RA	89	10564.3	9.72	90.55	83.26	-0.689	nucl
CcMYB71	rna-gnl|WGS:JADFTS|Cch00020697-RA	274	31069.5	4.75	51.18	68.65	-0.8	nucl
CcMYB72	rna-gnl|WGS:JADFTS|Cch00021415-RA	261	30530.9	9.2	53.81	82.07	-0.682	nucl
CcMYB73	rna-gnl|WGS:JADFTS|Cch00021436-RA	1121	127176	8.8	54.16	67.51	-0.847	nucl
CcMYB74	rna-gnl|WGS:JADFTS|Cch00021918-RA	279	31987.5	9.3	31.39	65.34	-0.78	nucl
CcMYB75	rna-gnl|WGS:JADFTS|Cch00021977-RA	361	41194.2	6.15	55.03	73.99	-0.627	nucl
CcMYB76	rna-gnl|WGS:JADFTS|Cch00022671-RA	482	54437.7	5.66	40.81	60.27	-0.862	nucl
CcMYB77	rna-gnl|WGS:JADFTS|Cch00023628-RA	555	63578.4	5.18	41.41	59.91	-0.838	nucl
CcMYB78	rna-gnl|WGS:JADFTS|Cch00024418-RA	263	30119.2	4.86	55.68	56.81	-0.868	nucl
CcMYB79	rna-gnl|WGS:JADFTS|Cch00024905-RA	171	19192.9	9.32	47.51	75.32	-0.526	nucl
CcMYB80	rna-gnl|WGS:JADFTS|Cch00025157-RA	358	40253.2	6.27	58.7	72.46	-0.614	nucl
CcMYB81	rna-gnl|WGS:JADFTS|Cch00025533-RA	355	40624.3	5.87	54.11	72.76	-0.713	nucl
CcMYB82	rna-gnl|WGS:JADFTS|Cch00025805-RA	1076	118479	5.16	56.72	66.54	-0.602	nucl
CcMYB83	rna-gnl|WGS:JADFTS|Cch00025834-RA	694	77212.2	6	50.18	68.99	-0.714	nucl
CcMYB84	rna-gnl|WGS:JADFTS|Cch00026210-RA	274	30278.6	9.45	46.78	86.06	-0.218	nucl
CcMYB85	rna-gnl|WGS:JADFTS|Cch00026730-RA	222	25465.8	9.38	47.07	66.71	-0.806	nucl
CcMYB86	rna-gnl|WGS:JADFTS|Cch00026828-RA	285	31767.2	8.51	41.97	74.6	-0.402	nucl
CcMYB87	rna-gnl|WGS:JADFTS|Cch00027177-RA	191	22022.6	6.53	60.93	64.4	-0.912	nucl
CcMYB88	rna-gnl|WGS:JADFTS|Cch00027504-RA	251	28397	8.47	44.19	74.14	-0.835	nucl
CcMYB89	rna-gnl|WGS:JADFTS|Cch00027505-RA	287	32307.1	8.28	50.45	69.65	-0.746	nucl
CcMYB90	rna-gnl|WGS:JADFTS|Cch00027541-RA	112	12865.8	9.44	49	77.5	-0.677	cyto_nucl
CcMYB91	rna-gnl|WGS:JADFTS|Cch00027648-RA	83	10188.6	8.12	62.27	71.69	-1.118	cyto_nucl
CcMYB92	rna-gnl|WGS:JADFTS|Cch00027652-RA	80	9922.4	5.87	60.43	80.38	-0.801	nucl
CcMYB93	rna-gnl|WGS:JADFTS|Cch00028149-RA	315	35449.3	9.09	49.78	73.9	-0.611	nucl
CcMYB94	rna-gnl|WGS:JADFTS|Cch00028361-RA	241	28014.7	8.87	65.74	67.1	-0.843	nucl
CcMYB95	rna-gnl|WGS:JADFTS|Cch00028710-RA	269	30825.4	5.5	53.71	68.48	-0.702	nucl
CcMYB96	rna-gnl|WGS:JADFTS|Cch00028715-RA	401	45866.6	5.71	63.07	66.18	-0.679	nucl
CcMYB97	rna-gnl|WGS:JADFTS|Cch00028759-RA	269	29511.8	6.82	47.09	63.46	-0.507	nucl
CcMYB98	rna-gnl|WGS:JADFTS|Cch00028849-RA	273	30648.1	6.34	60.48	63.99	-0.75	chlo
CcMYB99	rna-gnl|WGS:JADFTS|Cch00029234-RA	85	9797.41	10.03	74.62	73.29	-0.608	nucl
CcMYB100	rna-gnl|WGS:JADFTS|Cch00029654-RA	218	24282.9	8.35	63.66	63.94	-0.766	nucl
CcMYB101	rna-gnl|WGS:JADFTS|Cch00030092-RA	233	27373.5	4.94	73.6	57	-0.952	nucl
CcMYB102	rna-gnl|WGS:JADFTS|Cch00030356-RA	384	42381.1	6.13	51.83	66.07	-0.689	nucl
CcMYB103	rna-gnl|WGS:JADFTS|Cch00030513-RA	271	30586.5	7.19	44.19	71.66	-0.561	nucl
CcMYB104	rna-gnl|WGS:JADFTS|Cch00030935-RA	68	7881.99	7.9	68.75	48.82	-0.706	nucl
CcMYB105	rna-gnl|WGS:JADFTS|Cch00031296-RA	363	41660.5	5.64	52.4	68.76	-0.616	nucl
CcMYB106	rna-gnl|WGS:JADFTS|Cch00031397-RA	499	54089.7	6.09	54.13	59.88	-0.743	nucl
CcMYB107	rna-gnl|WGS:JADFTS|Cch00031566-RA	191	21784.6	8.92	47.49	73.56	-0.816	chlo
CcMYB108	rna-gnl|WGS:JADFTS|Cch00032094-RA	242	26437.6	5.09	64.39	68.84	-0.416	nucl
CcMYB109	rna-gnl|WGS:JADFTS|Cch00033185-RA	291	33147.1	6.01	73.96	67.04	-0.713	mito
CcMYB110	rna-gnl|WGS:JADFTS|Cch00033398-RA	131	14586.3	4.26	54.16	79.62	-0.301	nucl
CcMYB111	rna-gnl|WGS:JADFTS|Cch00033553-RA	284	31325.1	8.66	58.67	58.35	-0.725	nucl
CcMYB112	rna-gnl|WGS:JADFTS|Cch00034312-RA	267	30789.7	6.86	48.38	64.27	-0.687	nucl
CcMYB113	rna-gnl|WGS:JADFTS|Cch00034317-RA	270	30924.7	5.51	51.91	66.11	-0.666	nucl
CcMYB114	rna-gnl|WGS:JADFTS|Cch00034318-RA	272	31033.3	7.77	61.66	61.99	-0.909	nucl
CcMYB115	rna-gnl|WGS:JADFTS|Cch00034656-RA	307	35074.3	7.57	50.32	65.73	-0.847	nucl
CcMYB116	rna-gnl|WGS:JADFTS|Cch00034673-RA	552	61679.6	6.3	52.51	64.35	-0.75	nucl
CcMYB117	rna-gnl|WGS:JADFTS|Cch00035404-RA	87	9895.34	9.51	48.42	78.51	-0.655	nucl
CcMYB118	rna-gnl|WGS:JADFTS|Cch00035412-RA	382	42087.7	5.84	48.49	67.43	-0.627	nucl
CcMYB119	rna-gnl|WGS:JADFTS|Cch00036992-RA	327	35665.2	8.8	48.72	69.76	-0.486	chlo
CcMYB120	rna-gnl|WGS:JADFTS|Cch00036994-RA	114	13354.4	10.11	7.51	52.28	-1.204	chlo
CcMYB121	rna-gnl|WGS:JADFTS|Cch00037663-RA	285	31501	8.9	64.57	61.93	-0.69	nucl
CcMYB122	rna-gnl|WGS:JADFTS|Cch00037719-RA	266	30805.5	5.26	53.22	70	-0.798	nucl
CcMYB123	rna-gnl|WGS:JADFTS|Cch00038115-RA	237	27539.2	8.15	52.04	77.26	-0.676	nucl
CcMYB124	rna-gnl|WGS:JADFTS|Cch00038402-RA	466	51014.4	6.82	67.82	54.44	-0.821	nucl
CcMYB125	rna-gnl|WGS:JADFTS|Cch00038537-RA	227	26066.9	9.73	47.56	70.44	-0.773	nucl
CcMYB126	rna-gnl|WGS:JADFTS|Cch00038559-RA	316	35837.9	5.15	59.63	70.35	-0.646	nucl
CcMYB127	rna-gnl|WGS:JADFTS|Cch00039058-RA	308	34560.1	6	64.44	73.73	-0.453	nucl
CcMYB128	rna-gnl|WGS:JADFTS|Cch00040276-RA	293	33834.1	5.92	58.85	59.25	-0.991	nucl
CcMYB129	rna-gnl|WGS:JADFTS|Cch00040780-RA	283	31824.5	8.92	60.08	59.93	-0.776	nucl

## Sheet: Supplementary Table S3
Table S3 Evolutionary analysis of CcMYB gene selection
Seq_1	Seq_2	Ka	Ks	Ka_Ks	EffectiveLen	AverageS-sites	AverageN-sites	cN	cS	pN	pS	Note
CcMYB88	CcMYB89	0.25967726249708867	1.4112118487624339	0.18401012061003694	747	170.6666666666668	576.3333333333333	126.5	108.5	0.219491035280509	0.6357421874999996
CcMYB113	CcMYB114	0.351469336923402	0.8208342119799474	0.4281855358777227	756	159.66666666666669	596.3333333333333	167.33333333333331	79.66666666666666	0.2806036892118502	0.498956158663883
CcMYB108	CcMYB121	0.3402918850385365	1.2629206919664133	0.2694483408207444	699	159.50000000000006	539.5	147.58333333333331	97.41666666666666	0.2735557615075687	0.6107628004179726
CcMYB19	CcMYB11	0.40608751990944325	1.1995676419422674	0.3385282377673433	1116	231.83333333333374	884.1666666666663	277.24999999999994	138.75	0.3135721017907635	0.5984902947519759
CcMYB31	CcMYB15	0.29735453808090273	1.2877267647411748	0.2309143105685694	915	209.25000000000026	705.7499999999998	173.25	128.74999999999997	0.24548352816153038	0.6152927120669047
CcMYB97	CcMYB84	0.053368773820807215	0.07189079812862367	0.7423589000267083	687	153.16666666666674	533.8333333333333	27.5	10.5	0.051514205432407124	0.06855277475516863
CcMYB78	CcMYB33	0.2761883998691778	1.4426090071678537	0.19145062764538953	774	164.08333333333337	609.9166666666666	140.91666666666669	105.08333333333333	0.23104249214373554	0.6404266124936514

## Sheet: Supplementary Table S4
Table S4 Transcriptome FPKM data for the roots, stems, leaves, and flowers of C. chinensis
Gene_ID	root1	root2	root3	leaf1	leaf2	leaf3	stem1	stem2	stem3	flower1	flower2	flower3
CcMYB6	519	478	523	920	1012	966	491	490	491	624	627	626
CcMYB82	53	52	38	100	102	101	39	36	38	251	238	245
CcMYB34	303	269	249	397	355	376	296	307	302	343	319	331
CcMYB73	99	122	111	96	83	90	66	64	65	150	140	145
CcMYB41	0	0	0	0	0	0	3	1	2	0	0	0
CcMYB83	173	178	196	558	537	548	157	152	155	338	351	345
CcMYB77	0	1	0	1	0	1	0	0	0	4	12	8
CcMYB116	428	422	402	343	316	330	90	89	90	222	326	274
CcMYB40	0	0	0	0	0	0	24	33	29	4	0	2
CcMYB124	333	316	351	122	115	119	40	42	41	768	806	787
CcMYB42	119	145	166	131	112	122	50	48	49	67	65	66
CcMYB13	23	28	22	3	3	3	8	5	7	26	27	27
CcMYB76	0	0	0	0	0	0	17	11	14	0	0	0
CcMYB19	0	0	0	10	3	7	2	2	2	13	7	10
CcMYB27	0	0	1	0	0	0	10	13	12	0	0	0
CcMYB44	129	155	144	1078	1122	1100	125	107	116	51	55	53
CcMYB4	681	737	683	882	964	923	181	165	173	250	225	238
CcMYB55	0	0	0	79	47	63	0	0	0	278	275	277
CcMYB96	0	0	0	0	0	0	0	0	0	0	0	0
CcMYB106	20	11	19	8	12	10	65	67	66	134	166	150
CcMYB16	0	2	0	0	0	0	109	96	103	16	20	18
CcMYB29	15	15	12	34	40	37	25	29	27	39	41	40
CcMYB15	2003	1996	1931	1556	1418	1487	564	593	579	311	334	323
CcMYB12	7	16	19	262	263	263	140	150	145	532	521	527
CcMYB118	0	0	0	0	0	0	0	0	0	73	62	68
CcMYB9	31	36	41	11	12	12	9	4	7	10	9	10
CcMYB45	1	0	0	0	1	1	144	134	139	65	71	68
CcMYB11	123	166	127	18	27	23	8	7	8	237	208	223
CcMYB102	2	4	4	108	102	105	18	17	18	116	123	120
CcMYB47	0	0	0	0	0	0	3	5	4	0	0	0
CcMYB10	0	0	0	0	0	0	0	0	0	8	8	8
CcMYB119	406	370	413	550	572	561	123	148	136	358	295	327
CcMYB81	14	34	22	74	81	78	1	1	1	78	54	66
CcMYB75	0	0	0	3	4	4	0	0	0	12	11	12
CcMYB105	0	1	0	4	12	8	0	0	0	0	1	1
CcMYB49	0	0	0	2	4	3	4	3	4	1	0	1
CcMYB69	1	1	0	5	6	6	0	0	0	16	8	12
CcMYB111	2	4	2	28	22	25	0	0	0	14	16	15
CcMYB65	1197	1232	1271	500	552	526	156	147	152	412	473	443
CcMYB39	2	7	1	0	0	0	1104	1086	1095	0	0	0
CcMYB59	9	2	10	1	0	1	3	2	3	17	4	11
CcMYB37	70	73	71	99	108	104	84	79	82	228	200	214
CcMYB8	22	28	28	35	33	34	24	28	26	44	36	40
CcMYB129	0	0	2	2	0	1	0	0	0	8	4	6
CcMYB93	1	0	0	0	0	0	15	15	15	6	16	11
CcMYB36	534	478	491	539	610	575	95	95	95	1505	1476	1491
CcMYB52	0	0	0	0	0	0	1255	1228	1242	0	0	0
CcMYB18	1	1	0	0	0	0	6	10	8	185	162	174
CcMYB50	41	27	42	24	42	33	10	14	12	12	18	15
CcMYB80	0	0	3	2	1	2	0	0	0	3	12	8
CcMYB126	0	0	0	0	0	0	0	0	0	0	0	0
CcMYB31	1361	1293	1313	450	403	427	302	299	301	398	393	396
CcMYB127	0	0	0	4	5	5	0	0	0	7	16	12
CcMYB26	0	0	0	0	0	0	2	1	2	6	10	8
CcMYB128	49	35	59	25	38	32	77	92	85	306	355	331
CcMYB74	0	0	0	0	0	0	0	0	0	0	0	0
CcMYB86	71	103	75	499	474	487	70	62	66	1049	1115	1082
CcMYB53	0	0	0	0	0	0	0	0	0	0	0	0
CcMYB14	0	0	0	1	0	1	11	15	13	0	0	0
CcMYB58	95	86	85	509	544	527	248	258	253	315	323	319
CcMYB48	0	0	0	0	0	0	0	0	0	0	0	0
CcMYB95	0	0	0	0	0	0	5	5	5	0	2	1
CcMYB43	1	1	0	0	0	0	0	0	0	0	0	0
CcMYB3	0	0	0	0	0	0	0	0	0	2	4	3
CcMYB89	0	1	0	0	0	0	0	0	0	12	21	17
CcMYB22	49	32	27	71	60	66	40	40	40	103	141	122
CcMYB78	420	441	408	3148	3105	3127	284	286	285	377	423	400
CcMYB98	1	1	0	0	0	0	0	0	0	1	0	1
CcMYB68	0	1	1	13	8	11	0	0	0	1	0	1
CcMYB115	0	0	0	0	0	0	4	7	6	0	0	0
CcMYB112	0	0	0	0	0	0	1	0	1	0	0	0
CcMYB61	14	1	12	4	8	6	4	1	3	0	1	1
CcMYB114	0	0	0	0	0	0	0	0	0	1	2	2
CcMYB122	0	3	4	4	2	3	3	4	4	6	14	10
CcMYB17	24	19	18	696	688	692	0	0	0	119	101	110
CcMYB113	0	0	0	0	0	0	0	0	0	0	0	0
CcMYB103	0	0	0	0	0	0	0	0	0	1	0	1
CcMYB33	472	493	501	461	445	453	382	356	369	390	382	386
CcMYB108	166	180	153	62	76	69	8	2	5	49	58	54
CcMYB7	0	0	0	1	0	1	0	0	0	0	0	0
CcMYB121	20	20	16	38	43	41	2	3	3	62	78	70
CcMYB51	1006	939	975	821	760	791	171	177	174	398	417	408
CcMYB109	207	184	226	38	35	37	61	62	62	651	678	665
CcMYB94	0	0	0	0	0	0	0	0	0	0	0	0
CcMYB101	0	0	0	0	0	0	0	0	0	4	4	4
CcMYB23	24	46	38	4	0	2	10	12	11	10	2	6
CcMYB24	1055	1147	1123	124	143	134	316	326	321	155	150	153
CcMYB88	0	0	0	0	0	0	36	41	39	0	0	0
CcMYB97	0	0	0	1	0	1	0	0	0	1	0	1
CcMYB38	0	4	1	20	8	14	3	4	4	76	94	85
CcMYB71	24	24	19	50	27	39	24	26	25	37	45	41
CcMYB2	3	2	8	0	0	0	0	0	0	0	2	1
CcMYB57	10	16	6	2	4	3	1	1	1	20	24	22
CcMYB5	0	0	0	0	0	0	0	0	0	0	0	0
CcMYB66	11	9	3	0	0	0	0	0	0	0	0	0
CcMYB125	0	0	0	0	0	0	7	3	5	4	0	2
CcMYB84	0	0	0	2	0	1	0	0	0	2	0	1
CcMYB85	0	0	0	0	0	0	0	0	0	4	4	4
CcMYB20	107	132	80	186	187	187	52	63	58	520	492	506
CcMYB123	0	0	0	0	0	0	0	1	1	9	15	12
CcMYB35	0	0	0	0	0	0	0	0	0	0	0	0
CcMYB72	0	0	0	36	17	27	0	0	0	524	498	511
CcMYB100	215	210	212	409	421	415	10	7	9	162	102	132
CcMYB87	0	0	0	0	0	0	48	56	52	1674	1691	1683
CcMYB46	0	0	0	0	0	0	0	0	0	0	0	0
CcMYB107	0	0	0	28	18	23	9	3	6	334	285	310
CcMYB79	55	50	62	88	83	86	17	23	20	33	42	38
CcMYB54	91	69	99	137	133	135	150	145	148	236	223	230
CcMYB120	0	0	0	0	1	1	0	0	0	0	0	0
CcMYB21	3	4	2	4	11	8	9	2	6	10	9	10
CcMYB25	0	0	0	1	0	1	1	1	1	0	0	0
CcMYB110	477	412	459	224	204	214	37	42	40	67	54	61
CcMYB56	1	0	0	0	0	0	43	35	39	47	54	51
CcMYB32	14	9	8	265	305	285	7	7	7	181	162	172
CcMYB60	0	1	3	0	1	1	2	1	2	30	56	43
CcMYB28	303	269	249	397	355	376	296	307	302	343	319	331
CcMYB90	0	0	0	0	0	0	0	0	0	0	0	0
CcMYB30	0	0	0	0	0	0	1	0	1	0	0	0
CcMYB63	0	0	0	0	0	0	0	0	0	0	0	0
CcMYB99	0	0	0	0	0	0	0	0	0	0	0	0
CcMYB67	0	0	0	5	5	5	3	0	2	0	0	0
CcMYB91	0	0	0	0	0	0	0	0	0	0	0	0
CcMYB64	4	0	0	1	2	2	1	0	1	3	2	3
CcMYB62	0	0	0	1	0	1	0	0	0	0	1	1
CcMYB92	0	0	0	3	1	2	1	1	1	7	4	6
CcMYB104	0	0	0	2	4	3	61	57	59	3	5	4
CcMYB70	0	0	0	0	0	0	0	0	0	9	4	7
CcMYB117	0	0	0	0	0	0	4	5	5	0	0	0
CcMYB1	0	0	0	0	0	0	0	0	0	0	0	0
